# Supplementary material for: Household Food Insecurity, Lung Function, and COPD in US Adults
Source: Nutrients. 2021 Jun 19;13(6):2098. doi: 10.3390/nu13062098 (PMC8235683; doi:10.3390/nu13062098)
Supplement: Supplementary file 1 [file nutrients-13-02098-s001.zip]

Archive with 1 entries (1 files):
- nutrients-1216331-supplementary.pdf
